# Supplementary material for: Biosynthesis of the active compounds of Isatis indigotica based on transcriptome sequencing and metabolites profiling
Source: BMC Genomics. 2013 Dec 5;14:857. doi: 10.1186/1471-2164-14-857 (PMC3890716; doi:10.1186/1471-2164-14-857)
Supplement: Additional file 2 — Primers used in this study. [file 1471-2164-14-857-S2.xls]

## Sheet: Sheet1
Additional file 2 Primers used in this study
Name of genes	primer sequence (5'- 3')
DXS1f	gctgctggtttagcatgtga
DXS1r	aggtaacgcaacgccaatac
DXS2f	cggcttgttgctgtgataga
DXS2r	atcctgttggtcccaccata
DXS3f	gtttcaccaagcgaggagag
DXS3r	aatttcctgagagggcgatt
DXR1f	tgcagatttgcagcgtattc
DXR1r	atatgcgtttgccgattctc
DXR2f	tgcagatttgcagcgtattc
DXR2r	atatgcgtttgccgattctc
GGPP1f	aacgctgctttctgagggta
GGPP1r	ttcaggattcaaccccaaac
GGPP2f	caaggaaaaggctcacttcg
GGPP2r	atcgatgttgggtcaaggag
GPPS1f	cctgcacgatgatgtattgg
GPPS1r	agcccagattcttcccgtat
GPPS2f	agagaggccgagattcttcc
GPPS2r	acgagctattcggaacgaga
GPPS3f	caaggtaggtcgtcgtggat
GPPS3r	ccaatccaaaacagccagat
GPPS4f	tgcgagatgtattgggatga
GPPS4r	agaccagagaggcgaacaaa
AACT1f	agataacgagggagcagcaa
AACT1r	tagctgaagcgccttctctc
AACT2f	ctgaatagggaatcccagca
AACT2r	tctgctcagaaacccgaagt
AACT3f	aaggatggaaccacaactgc
AACT3r	gcctccgttgacattgattt
AACT4f	ccaacaacgatatccccaac
AACT4r	aaagccaccgagagacagaa
HMGR1f	actaatcacgccacctcacc
HMGR1r	gtcaatgccgaaaaacccta
HMGR2f	gccacgtccttgtatccagt
HMGR2r	agctgctcttgccatgtttt
IAMT1f	cgtccgcttcaactacttcc
IAMT1r	agagcgtgacggataggaga
DDC1f	cgtccttcaacaaaagcaca
DDC1r	agttcgcctaagagcatcca
DDC2f	ctttgggtgaaggatcagga
DDC2r	gcggtttcggttgttacact
DDC3f	gcgagcagcaatcataacaa
DDC3r	cctgaaacggtggaacaagt
IPDC1f	cagcttctaggcccatcttg
IPDC1r	gcgtacagcgagaatcttcc
IPDC2f	tccaaaagctccttgcttgt
IPDC2r	caaacaagcgtgtcattgct
IPDC3f	ggaagatcggttttggttca
IPDC3r	gagcggatttaagctcatcg
YUCCA1f	cccaaaacaaaagtggagga
YUCCA1r	gcaaagaatggtttcccaaa
YUCCA2f	agaatggtttcggtcacgtc
YUCCA2r	cgtgtctctccctttcttcg
YUCCA3f	tacagagcctcgtcatgctg
YUCCA3r	gcgtaaaccgtctgtccatt
YUCCA4f	gatagaaagcgcaggcaaag
YUCCA4r	gcggtaacgtcttccatcat
4CL1f	ttgccgatgttccacatcta
4CL1r	gagcagcaccagatttcaca
4CL2f	cggagagatacgacctgagc
4CL2r	aatgacttggccactgttcc
4CL3f	atgcagggctatggaatgac
4CL3r	ccaaatttcgccttgttgat
C4Hf	aatcgacacggttcttggac
C4Hr	gcttagcgtcgttgaggttc
C3Hf	ggctcaaacctatggaccaa
C3Hr	accataatcggcccatatca
F5Hf	catgtacgccgtttcatcac
F5Hr	agaccgaccgaatcattttg
CCRf	gagtacccacttccgaccaa
CCRr	ggaggaggaggaagatgacc
CAD1f	aggtgaagtggtggaagtgg
CAD1r	cgggatcttcaccacaaact
CCoMTf	ccctgctcttcctgttcttg
CCoMTr	ccgatcacacctccaacttt
F3'Hf	tcaaacacgttgcaccaaat
F3'Hr	gactgcttctccatccaagc
PLRf	ttggattggttgaacgaaca
PLRr	tacgagtcacgaacccttcc
DIR1f	gcgtggacagaagatggttt
DIR1r	tttgatgaaattgcggacaa
MYB4f	tccgggaaaatcagagaaaa
MYB4r	actttccctctccgaccaag
MYC4f	gaatcgaaccgggtcttgta
MYC4r	gagattcgagggttctgctg
JAZ1f	atgtcgagttctatggaatg
JAZ1r	tcatatttcagctgctaaac
ubiquntinf	accctcacggggaagaccatc
ubiquntinr	accacggagacggaggacaag
