# Supplementary material for: Biosynthesis of the active compounds of Isatis indigotica based on transcriptome sequencing and metabolites profiling
Source: BMC Genomics. 2013 Dec 5;14:857. doi: 10.1186/1471-2164-14-857 (PMC3890716; doi:10.1186/1471-2164-14-857)
Supplement: Additional file 3 — Queries used in co-expression analysis. [file 1471-2164-14-857-S3.xls]

## Sheet: Sheet1
Additional file 3 Queries used in co-expression analysis.
Gene Name	AGI
UGT71C1	AT2G29750
UGT71C2	AT2G29740
UGT71C3	AT1G07260
UGT71C4	AT1G07250
UGT71C5	AT1G07240
UGT71D1	AT2G29730
UGT72B3	AT1G01420
UGT72C1	AT4G36770
UGT72D1	AT2G18570
UGT73B1	AT4G34138
UGT73B2	AT4G34135
UGT73B3	AT5G17030
UGT73B4	AT2G15490
UGT73B5	AT2G15480
UGT73C5	AT2G36800
UGT73C6	AT2G36790
UGT74F1	AT2G43840
UGT76E11	AT3G46670
UGT76E12	AT3G46660
UGT78D1	AT1G30530
UGT78D2	AT5G17030
UGT78D3	AT2G23260
UGT84B1	AT2G03260
UGT88A1	AT3G16520
UGT89C1	AT1G73880
UGT71B1	AT3G21750
UGT71B5	AT4G15280
UGT71B6	AT3G21780
UGT71C1	AT2G29750
UGT71D1	AT2G29730
UGT72E1	AT3G50740
UGT72E2	AT5G66690
UGT72E3	AT5G26310
UGT73C1	AT2G36750
UGT73C2	AT2G36760
UGT73C7	AT3G53160
UGT73D1	AT3G53150
UGT74B1	AT1G24100
UGT74D1	AT2G31750
UGT74E2	AT1G05680
UGT74F2	AT2G43820
UGT75B1	AT1G05560
UGT75B2	AT1G05530
UGT76C1	AT5G05870
UGT76C2	AT5G05860
UGT76D1	AT2G26480
UGT76E1	AT5G59580
UGT76E2	AT5G59590
UGT78D2	AT5G17050
UGT80B1	AT1G43620
UGT84A1	AT4G15480
UGT84A2	AT3G21560
UGT84A4	AT4G15500
UGT84B2	AT2G23250
UGT85A2	AT1G22360
UGT85A3	AT1G22380
UGT85A4	AT1G78270
UGT85A5	AT1G22370
UGT85A7	AT1G22340
PAL1	AT3G53260
PAL2	AT3G10340
4CL1	AT1G51680
4CL5	AT3G21230
4CL	AT4G05160
C4H	AT2G30490
C3H	AT2G40890
CCR1	AT1G15950
CAD4	AT3G19450
CAD9	AT4G39330
CCoApMT1	AT4G34050
DIRIGENT 1	AT1G55210
DIRIGENT 2	AT2G39430
DIRIGENT 3	AT1G07730
DIRIGENT 4	AT3G13650
F3’H	AT5G07990
CHS	AT5G13930
FLS1	AT5G08640
CHI	AT5G66220
